# Supplementary material for: Identification of the Novel Oncogenic Role of SAAL1 and Its Therapeutic Potential in Hepatocellular Carcinoma
Source: Cancers (Basel). 2020 Jul 8;12(7):1843. doi: 10.3390/cancers12071843 (PMC7408781; doi:10.3390/cancers12071843)
Supplement: Supplementary file 1 [file cancers-12-01843-s001.zip]

Archive with 4 entries (3 files):
- cancers-864954-suppl/
- cancers-864954-suppl/cancers-864754-supplemantary figures and tables.docx
- cancers-864954-suppl/original WB figures.pdf
- cancers-864954-suppl/~$ncers-864754-supplemantary figures and tables.docx
